# Supplementary material for: G Protein Coupled Receptors in Embryonic Stem Cells: A Role for Gs-Alpha Signaling
Source: PLoS One. 2010 Feb 8;5(2):e9105. doi: 10.1371/journal.pone.0009105 (PMC2816999; doi:10.1371/journal.pone.0009105)
Supplement: Text S1 — A list of the GPCR genes in the real time RT-PCR microarray. (0.03 MB XLS) [file pone.0009105.s002.xls]

## Sheet: Sheet1
Adcyap1r1	Crcp	Galr2	Gpr20	Htr1b	Npy1r	Xcr1
Admr	Crhr1	Galr3	Gpr21	Htr1d	Npy2r
Adora1	Crhr2	Gcgr	Gpr22	Htr1f	Npy5r
Adora2a	Cx3cr1	Ghrhr	Gpr23	Htr2a	Npy6r
Adora2b	Cxcr3	Ghsr	Gpr26	Htr2b	Ntsr1
Adora3	Cxcr4	Gipr	Gpr27	Htr2c	Ntsr2
Adra1a	Cxcr6	Glp1r	Gpr3	Htr4	Opn5
Adra1b	Cysltr1	Glp2r	Gpr30	Htr5a	Oprd1
Adra1d	Cysltr2	Gnrhr	Gpr33	Htr5b	Oprk1
Adra2a	Darc	Gpbar1	Gpr34	Htr6	Oprl1
Adra2b	Drd1a	Gpr1	Gpr35	Htr7	Oprm1
Adra2c	Drd2	Gpr101	Gpr39	Kiss1r	Oxgr1
Adrb1	Drd3	Gpr103	Gpr4	Leng4	Oxtr
Adrb2	Drd4	Gpr108	Gpr41	Lgr4	P2ry1
Adrb3	Drd5	Gpr109a	Gpr44	Lgr5	P2ry10
Agtr1a	Ebi2	Gpr111	Gpr45	Lgr6	P2ry12
Agtr1b	Edg1	Gpr112	Gpr50	Lgr7	P2ry13
Agtr2	Edg2	Gpr113	Gpr55	Lgr8	P2ry14
Agtrl1	Edg3	Gpr114	Gpr56	Lhcgr	P2ry2
Avpr1a	Edg4	Gpr115	Gpr6	Lphn1	P2ry4
Avpr1b	Edg5	Gpr116	Gpr61	Lphn2	P2ry5
Avpr2	Edg6	Gpr119	Gpr62	Lphn3	P2ry6
Bdkrb1	Edg7	Gpr12	Gpr63	Ltb4r1	Ppyr1
Bdkrb2	Edg8	Gpr120	Gpr64	Ltb4r2	Prlhr
Blr1	Ednra	Gpr123	Gpr65	Mas1	Prokr1
C3ar1	Ednrb	Gpr124	Gpr68	Mass1	Prokr2
C5ar1	Eltd1	Gpr125	Gpr75	Mc1r	Ptafr
Calcr	Emr1	Gpr128	Gpr77	Mc2r	Ptgdr
Calcrl	Emr4	Gpr132	Gpr81	Mc3r	Ptger1
Casr	F2r	Gpr133	Gpr82	Mc4r	Ptger2
Cckar	F2rl1	Gpr135	Gpr83	Mc5r	Ptger3
Cckbr	F2rl2	Gpr137	Gpr84	Mchr1	Ptger4
Ccr1	F2rl3	Gpr137b	Gpr85	Mrgpra1	Ptgfr
Ccr10	Ffar1	Gpr139	Gpr87	Mrgpra2	Ptgir
Ccr2	Ffar2	Gpr141	Gpr88	Mrgpra3	Pthr1
Ccr3	Fpr1	Gpr142	Gpr92	Mrgpra4	Pthr2
Ccr4	Fprl1	Gpr143	Gpr97	Mrgpra5	Rrh
Ccr5	Fpr-rs2	Gpr146	Gprc5a	Mrgpra6	Rxfp3
Ccr6	Fpr-rs3	Gpr149	Gprc5b	Mrgpra7	Rxfp4
Ccr7	Fpr-rs4	Gpr15	Gprc5c	Mrgpra8	Smo
Ccr8	Fpr-rs6	Gpr150	Gprc5d	Mrgprb1	Sstr1
Ccr9	Fpr-rs7	Gpr151	Gprc6a	Mrgprb2	Sstr2
Ccrl1	Frzb	Gpr152	Grm1	Mrgprb3	Sstr3
Ccrl2	Fshr	Gpr153	Grm2	Mrgprb4	Sstr4
Cd97	Fzd1	Gpr154	Grm3	Mrgprb5	Sstr5
Celsr1	Fzd10	Gpr156	Grm4	Mrgprd	Sucnr1
Celsr2	Fzd2	Gpr160	Grm5	Mrgpre	Taar1
Celsr3	Fzd3	Gpr161	Grm6	Mrgprf	Taar9
Chrm1	Fzd4	Gpr162	Grm7	Mrgprg	Tacr1
Chrm2	Fzd5	Gpr17	Grm8	Mrgprx2	Tacr2
Chrm3	Fzd6	Gpr171	Hcrtr1	Mtnr1a	Tacr3
Chrm4	Fzd7	Gpr173	Hcrtr2	Mtnr1b	Tbxa2r
Chrm5	Fzd8	Gpr174	Hrh1	Nmur1	Tm7sf3
Cmklr1	Fzd9	Gpr175	Hrh2	Nmur2	Trhr
Cmkor1	Gabbr1	Gpr176	Hrh3	Npbwr1	Tshr
Cnr1	Gabbr2	Gpr18	Hrh4	Npffr1	Vipr1
Cnr2	Galr1	Gpr19	Htr1a	Npffr2	Vipr2
